# Supplementary material for: Mechanism Insight of Cell Death Signaling by Thymol Derivatives on Trypanosomatidae Protozoan Parasites
Source: Antibiotics (Basel). 2025 Apr 5;14(4):383. doi: 10.3390/antibiotics14040383 (PMC12024213; doi:10.3390/antibiotics14040383)
Supplement: Supplementary file 1 [file antibiotics-14-00383-s001.zip]

Archive with 1 entries (1 files):
- antibiotics-3522749-supplementary.pdf
